# Supplementary material for: Exposure Profile and Characteristics of Parabens and Alkylphenols in Plasma among Rural Adults in Central China
Source: Toxics. 2023 Nov 13;11(11):926. doi: 10.3390/toxics11110926 (PMC10675222; doi:10.3390/toxics11110926)
Supplement: Supplementary file 1 [file toxics-11-00926-s001.zip]

Archive with 1 entries (1 files):
- toxics-2675683-supplementary.pdf
